# Supplementary material for: Anxiety Reduction and Improved Concentration in Schoolchildren through Wingwave® Coaching
Source: Children (Basel). 2021 Nov 30;8(12):1102. doi: 10.3390/children8121102 (PMC8700058; doi:10.3390/children8121102)
Supplement: Supplementary file 1 [file children-08-01102-s001.zip]

Archive with 1 entries (1 files):
- children-1399623-supplementary.pdf
